# Supplementary material for: A Convenient In Situ Preparation of Cu2ZnSnS4–Anatase Hybrid Nanocomposite for Photocatalysis/Photoelectrochemical Water-Splitting Hydrogen Production
Source: Molecules. 2024 May 26;29(11):2514. doi: 10.3390/molecules29112514 (PMC11173519; doi:10.3390/molecules29112514)
Supplement: Supplementary file 1 [file molecules-29-02514-s001.zip]

Archive with 1 entries (1 files):
- molecules-3028335-supplementary.pdf
